# Supplementary material for: Proposed definition of competencies for surgical neuro-oncology training
Source: J Neurooncol. 2021 Apr 21;153(1):121–31. doi: 10.1007/s11060-021-03750-6 (PMC8131302; doi:10.1007/s11060-021-03750-6)
Supplement: Supplementary file 1 — Supplementary file1 (XLSX 42 kb) [file 11060_2021_3750_MOESM1_ESM.xlsx]

## Sheet: Tabelle1
		EPA 1: Management of patients with a brain tumour diagnosis	EPA 2: Tumour-based resection	EPA 3: Function-based surgical resection of brain tumours	EPA 4: Management of postoperative brain tumour patients	EPA 5: Management of deteriorating brain tumour patients	EPA 6: Early palliative care for dying patients and their families	EPA 7: Collaboration as a member of an interdisciplinary and / or -professional neuro-oncology team	EPA 8: Basic and Clinical Research activity in Neuro-Oncology
Human basic factors
1	Prioritization of optimal patient care and team needs over personal need	x	x	x		x		x
2	Recognition of own limitations and seeking help from other team members to guarantee optimal patient care	x	x	x	x	x		x
3	Alignment of actions with personal and professional aspects	x	x	x		x		x
4	Adequate and appropriate communication even in emotionally challenging situations	x	x	x	x	x	x	x
5	Clear and concise communication on (critically ill) neuro-oncological patients to a consultant, supervisor or team member in a timely manner	x	x	x	x	x
6	Deliver bad news appropriately, being aware of different conversation models (e.g. SPIKES)	x			x	x	x
7	Use resource-activating and supportive interventions to a reasonable extent in seriously ill patients. (e.g. holding and containing)	x			x		x
8	Advising patients and their relatives on neuro-oncological diseases, their symptom load, prognosis, operative and non-operative therapies based on up-to-date studies and taking into account the patients' wishes and preferences	x			x	x	x
9	Work and cooperate constructively in a (multi-professional) team	x	x	x	x	x	x	x	x
10	Taking an active and considerate role in an interdisciplinary medical team, acting effectively, with manual dexterity and up-to date knowledge	x	x	x	x	x	x	x
Neuropathology, -anatomy, -physiology
11	Knowledge of the neuropathological classification of brain tumours including molecular markers according to the classification of the World Health Organization / cIMPACT-NOW recommendations and professional use of the classifications as a basis for therapeutical decisions	x	x	x	x	x			x
12	Basic knowledge on the pathophysiology, diagnosis and treatment of tumours which metastasize to the CNS	x	x	x	x	x
13	Basic specialty-related knowledge of neuroanatomy and neurophysiology	x	x	x	x
14	Detailed expertise on topographical and functional neuroanatomy, in particular the cortical localization of neurofunctions	x	x	x	x
15	Detailed expertise on the subcortical anatomy, in particular of white matter fibre connections and their implication in functional networks	x	x	x	x
16	Detailed expertise on the arterial and venous anatomy of the central nervous system	x	x	x	x
17	Detailed knowledge of the neurophysiology of functional neuronal systems (e.g. language function)	x	x	x	x
Diagnostics
18	Detection and management of neuro-oncological emergencies and critically ill patients including securing vital functions, initiation of necessary investigations and initiation of suitable monitoring and therapy	x			x	x
19	Prioritization of urgent neuro-oncological / medical issues	x			x	x
20	Able to perform a Systematic neurological / neuro-oncological examination and consequently assign deficits to lesions and neuroanatomical and -physiological concepts appropriately	x			x	x
21	Initiation and assessment of diagnostic procedures and knowledge of their possibilities, limitations and risks	x			x	x
22	Initiation and interpretation of radiologic imaging including the knowledge of its possibilities, limitations and risks	x			x	x
23	Initiation and interpretation of post-operative and follow-up imaging using RANO criteria including knowledge about its limitation	x			x	x
24	Initiation and interpretation of imaging for visualisation of neuronal functioning and fibre connections including the knowledge of its possibilities, limitations and risks	x
25	Initiation and interpretation of metabolic imaging including the knowledge of its possibilities, limitations and risks	x
26	Expertise in other non-invasive methods determining the localisation of neuronal function (e.g. transcranial magnetic stimulation, neurophysiological assessment)	x
27	Basic knowledge on neurocognitive assessments	x			x
28	Independent indication and execution of invasive diagnostic procedures (lumbar punctures, biopsies)	x			x	x
29	Initiation of referrals and involvement of other health care professionals in the management of neuro-oncological patients	x			x	x		x
		EPA 1: Non-operative management of patients with a brain tumour diagnosis	EPA 2: Tumour-based resection	EPA 3: Function-based surgical resection of brain tumours	EPA 4: Postoperative management of brain tumour patients	EPA 5: Management of deteriorating brain tumour patients	EPA 6: Early palliative care for dying patients and their families	EPA 7: Collaboration as a member of an interdisciplinary and / or -professional neuro-oncology team	EPA 8: Basic and Clinical Research activity in Neuro-Oncology
Surgical treatment
30	Apply detailed knowledge of topographical, functional and vascular anatomy relevant to the surgical site	x	x	x
31	Indication of different operative therapies and methods whilst considering alternative non-operative therapy methods, with the ability to discuss their advantages and disadvantages, taking into account the patient's wishes	x	x	x		x
32	Selection and planning a suitable surgical procedure / method relevant to the surgical site (e.g. preoperative testing, preoperative imaging, preoperative transcranial magnetic stimulation, intraoperative navigation, fluorescence-based systems, intraoperative imaging, neurophysiological monitoring, awake craniotomy and other methods); making a surgical plan		x	x
33	Respect of and adherence to established procedures and local safety protocols		x	x
34	Communicates and collaborates effectively and respectfully as a member of a multi-disciplinary and multi-professional team in the OR		x	x
35	Basic knowledge about anaesthetic techniques and their intraoperative consequences		x	x
36	Optimal patient positioning for surgery		x	x
37	Safe and skilled application of different surgical techniques in neuro-oncology with a timely performance (e.g. tissue handling, dissection and tumour removal techniques, haemorrhage control, closure)		x	x
38	Expertise in microsurgical techniques		x	x
39	Expertise in different surgical approaches including advantages, limitations and potential complications		x	x
40	Adequate assessment and application of surgical techniques for intraoperative localisation of neuronal function (neurophysiological monitoring, awake craniotomy and intraoperative neurological testing)			x
41	Adequate assessment and application of surgical techniques for intraoperative assessment of the degree of surgical resection (e.g. fluorescence, iMRT, ultrasound guidance)		x	x
42	Adequate use of intraoperative techniques for neuronavigation		x	x
43	Recognition of own limitations and reliable determination of the level of supervision required with respect to intraoperative problems, actively seeking help if needed		x	x
44	Mastering, properly discussing, and reporting complications		x	x	x
45	Managing tubes and drains including CSF drains		x	x	x
Non-surgical treatment
46	Initiate appropriate monitoring, time-sensitive interventions and management in critically ill and / or (neurologically) unstable patients	x			x	x
47	Coordinate interdisciplinary and -professional assessments, treatment and follow-up plans	x			x	x	x	x
48	Competency in postoperative / intensive care of neuro-oncologic patients, including treatment of epilepsy	x			x	x
49	Indications and contraindications of standard neuro-oncological drugs including knowledge about their mode of action, pharmcokinetics and -dynamics as well as side effects	x			x	x	x
50	Detailed knowledge about adjuvant oncological therapies (chemotherapy, hormone therapy, targeted therapies) including their advantages, disadvantages and side effects	x			x	x	x		x
51	Independent indication and implementation of adjuvant oncological therapies considering alternative therapeutic procedures, their opportunities and risks including different surgical procedures respecting the patient's request	x			x	x	x		x
52	Indications and / or advice on basic features of other, alternative non-operative therapy procedures (e.g. hormone therapy, tumour targeted fields) including their advantages and disadvantages, opportunities and risks respecting the patient's wishes and requests	x			x	x	x		x
53	Knowledge about basic features of radiation oncology and radiosurgery ( including knowledge / skills in gamma knife, proton therapy and intraoperative radiation therapy techniques)	x	x			x		x
54	Initiation and basic knowledge on psycho-oncological therapy including screening methods	x			x	x	x		x
55	Timely initiation of palliative care (e.g. early integration)	x			x	x	x
56	Basic knowledge about standard concepts in palliative care	x			x	x	x
Other competencies
57	Detailed knowledge of common guidelines and recommendations for the diagnosis, treatment and prognosis of patients suffering from CNS and nerve tumours (e.g. EANO guidelines)	x			x	x	x		x
58	Knowledge of landmark publications and other relevant literature in the field of neuro-oncology	x	x	x	x	x	x		x
59	Knowledge of medical care institutions and local protocols	x	x	x	x	x	x	x	x
60	Usage of scientific and other evidence-based resources as well as clinical encounters as opportunities to guide learning	x	x	x	x	x	x	x	x
61	Appreciating the importance of both basic and clinical research; assess, apply and translate new knowledge and practices.								x
62	Knowledge, respect of and adherence to established ethical protocols, national laws and international guidelines (e.g. declaration of Helsinki), adherence to guidelines of good scientific practice and good clinical practice								x
63	Translate problems into precise scientific questions and generate scientific hypotheses based on it.								x
64	Conduction to clinical trials according to established ethical standards, protocols, national laws and international guidelines (e.g. good clinical practice)								x
65	Setting up a clinical trial (as investigator or principal investigator) or as joining it as a collaborating part								x
66	Appreciating the importance of both basic and clinical research; assess, apply and translate new knowledge and practices.								x
67	Compile, analyse und interpret clinical and experimental data sets, appropriate use of statistical methods for testing hypotheses								x
68	Prepare scientific results for a specialist audience according to the rules of scientific publications and present them to a specialist audience or lays, being able to present at scientific meetings								x
69	Facilitating patient education and mediation to self-help groups	x	x	x	x		x
70	Promote one's own wellbeing: be aware of symptoms of distress, acquire resilience skills, build positive relationships with colleagues	x	x	x	x	x	x	x

## Sheet: Tabelle2
		EPA 1: Management of deteriorating patients	EPA 2: Management of patients with the diagnosis of a brain tumour	EPA 3: Surgical management of non-eloquent brain tumours	EPA 4: Surgical management of eloquent brain tumours	EPA 5: Management of postoperative patients	EPA 6: Collaborate as a member of an interdisciplinary and / or -professional team	EPA 7: Care for palliative and dying patients and their families
Human basic factors
1	Prioritization of optimal patient care and team needs over personal need	x	x	x	x		x
2	Recognition of own limitations and seeking help from other team members to guarantee optimal patient care	x	x	x	x	x	x
3	Alignment of actions with personal and professional aspects	x	x	x	x		x
4	Adequate and appropriate communication even in emotionally challenging situations	x	x	x	x	x	x	x
5	Clear and concise communication on (critically ill) neuro-oncological patients to a consultant, supervisor or team member in a timely manner	x	x	x	x	x
6	Deliver bad news appropriately, being aware of different conversation models (e.g. SPIKES)	x	x			x		x
7	Use resource-activating and supportive interventions to a reasonable extent in seriously ill patients. (e.g. holding and containing)		x			x		x
8	Advising patients and their relatives on neuro-oncological diseases, their symptom load, prognosis, operative and non-operative therapies based on up-to-date studies and taking into account the patients' wishes and preferences	x	x			x		x
9	Work and cooperate constructively in a (multi-professional) team	x	x	x	x	x	x	x
10	Taking an active and considerate role in an interdisciplinary medical team, acting effectively, with manual dexterity and up-to date knowledge	x	x	x	x	x	x	x
Neuropathology, -anatomy, -physiology
11	Knowledge of the neuropathological classification of brain tumours including molecular markers according to the classification of the World Health Organization / cIMPACT-NOW recommendations and professional use of the classifications as a basis for therapeutical decisions	x	x	x	x	x
12	Basic knowledge on the pathophysiology, diagnosis and treatment of tumours which metastasize to the CNS	x	x	x	x	x
13	Basic specialty-related knowledge of neuroanatomy and neurophysiology		x	x	x	x
14	Detailed expertise on topographical and functional neuroanatomy, in particular the cortical localization of neurofunctions		x	x	x	x
15	Detailed expertise on the subcortical anatomy, in particular of white matter fibre connections		x	x	x	x
16	Detailed expertise on the arterial and venous anatomy of the central nervous system		x	x	x	x
17	Detailed knowledge of the neurophysiology and physiology of functional neuronal systems (e.g. language function)		x	x	x	x
Diagnostics
18	Detection and management of neuro-oncological emergencies and critically ill patients including securing vital functions, initiation of necessary investigations and initiation of suitable monitoring and therapy	x	x			x
19	Prioritization of urgent neuro-oncological / medical issues	x	x			x
20	Able to perform a systematic neurological / neuro-oncological examination and consequently assign deficits to lesions and neuroanatomical and -physiological concepts appropriately	x	x			x
21	Initiation and assessment of diagnostic procedures and knowledge of their possibilities, limitations and risks	x	x			x
22	Initiation and interpretation of radiologic imaging including the knowledge of its possibilities, limitations and risks	x	x			x
23	Initiation and interpretation of post-operative and follow-up imaging using RANO criteria including knowledge about its limitation	x	x			x
24	Initiation and interpretation of imaging for visualisation of neuronal functioning and fibre connections including the knowledge of its possibilities, limitations and risks		x
25	Initiation and interpretation of metabolic imaging including the knowledge of its possibilities, limitations and risks		x
26	Expertise in other non-invasive methods determining the localisation of neuronal function (e.g. transcranial magnetic stimulation, neurophysiological assessment)		x
27	Basic knowledge on neurocognitive assessments		x			x
28	Independent indication and execution of invasive diagnostic procedures (lumbar punctures, biopsies)	x	x			x
29	Initiation of referrals and involvement of other health care professionals in the management of neuro-oncological patients	x	x			x	x
Surgical treatment
30	Apply detailed knowledge of topographical, functional and vascular anatomy relevant to the surgical site		x	x	x
31	Indication of different operative therapies and methods whilst considering alternative non-operative therapy methods, with the ability to discuss their advantages and disadvantages, taking into account the patient's wishes	x	x	x	x
32	Selection and planning a suitable surgical procedure / method relevant to the surgical site (e.g. preoperative testing, preoperative imaging, preoperative transcranial magnetic stimulation, intraoperative navigation, fluorescence-based systems, intraoperative imaging, neurophysiological monitoring, awake craniotomy, and others); making a surgical plan			x	x
33	Respect of and adherence to established procedures and local safety protocols			x	x
34	Communicates and collaborates effectively and respectfully as a member of a multi-disciplinary and multi-professional team in the OR			x	x
35	Basic knowledge about anaesthetic techniques and their intraoperative consequences			x	x
36	Optimal patient positioning for surgery			x	x
37	Safe and skilled application of different surgical techniques in neuro-oncology with a timely performance (e.g. tissue handling, dissection and tumour removal techniques, haemorrhage control, wound closure)			x	x
38	Expertise in microsurgical techniques			x	x
39	Expertise in different surgical approaches including advantages, limitations and potential complications			x	x
40	Adequate assessment and application of surgical techniques for intraoperative localisation of neuronal function (neurophysiological monitoring, awake craniotomy and intraoperative neurological testing)				x
41	Adequate assessment and application of surgical techniques for intraoperative assessment of the degree of surgical resection (e.g. fluorescence , iMRT, ultrasound guidance)			x	x
42	Adequate use of intraoperative techniques for neuronavigation			x	x
43	Recognition of own limitations and reliable determination of the level of supervision required with respect to intraoperative problems, actively seeking help if needed			x	x
44	Mastering complications			x	x	x
45	Managing tubes and drains including CSF drains			x	x	x
Non-surgical treatment
46	Initiate appropriate monitoring, time-sensitive interventions and management in critically ill and / or (neurologically) unstable patients	x	x			x
47	Coordinate interdisciplinary and -professional assessments, treatment and follow-up plans	x	x			x	x	x
48	Competency in postoperative / intensive care of neuro-oncologic patients	x	x			x
49	Indications and contraindications of standard neuro-oncological drugs including knowledge about their mode of action, pharmcokinetics and -dynamics as well as side effects	x	x			x		x
50	Detailed knowledge about adjuvant oncological therapies (chemotherapy, hormone therapy, targeted therapies) including their advantages, disadvantages and side effects	x	x			x		x
51	Independent indication and implementation of adjuvant oncological therapies considering alternative therapeutic procedures, their opportunities and risks including different surgical procedures respecting the patient's request	x	x			x		x
52	Indications and / or advice on basic features of other, alternative non-operative therapy procedures (e.g. hormone therapy, tumour targeted fields) including their advantages and disadvantages, opportunities and risks respecting the patient's wishes and requests	x	x			x		x
53	Knowledge about basic features of radiation oncology and radiosurgery ( including knowledge / skills in gamma knife, proton therapy and intraoperative radiation therapy techniques)	x	x			x		x
54	Initiation and basic knowledge on psycho-oncological therapy including screening methods	x	x			x		x
55	Timely initiation of palliative care (e.g. early integration)	x	x			x		x
56	Basic knowledge about standard concepts in palliative care	x	x			x		x
Other competences
57	Detailed knowledge of common guidelines and recommendations for the diagnosis, treatment and prognosis of patients suffering from CNS and nerve tumours (e.g. EANO guidelines)	x	x			x		x
58	Knowledge of landmark publications and other relevant literature in the field of neuro-oncology	x	x	x	x	x		x
59	Knowledge of medical care institutions and local protocols	x	x	x	x	x	x	x
60	Usage of scientific and other evidence-based resources as well as clinical encounters as opportunities to guide learning	x	x	x	x	x	x	x
61	Facilitating patient education and mediation to self-help groups		x	x	x	x		x
62	Promote one's own wellbeing: be aware of symptoms of distress, acquire resilience skills, build positive relationships with colleagues	x					x	x
